# Supplementary material for: Differences in Metabolite Profiles of Dihydroberberine and Micellar Berberine in Caco-2 Cells and Humans—A Pilot Study
Source: Int J Mol Sci. 2024 May 22;25(11):5625. doi: 10.3390/ijms25115625 (PMC11171481; doi:10.3390/ijms25115625)
Supplement: Supplementary file 1 [file ijms-25-05625-s001.zip]

Archive with 1 entries (1 files):
- ijms-2990338-supplementary.pdf
